# Supplementary material for: Therapeutic Interventions for Music Performance Anxiety: A Systematic Review and Narrative Synthesis
Source: Behav Sci (Basel). 2025 Jan 26;15(2):138. doi: 10.3390/bs15020138 (PMC11851691; doi:10.3390/bs15020138)
Supplement: Supplementary file 1 [file behavsci-15-00138-s001.zip]

Archive with 1 entries (1 files):
- behavsci-3348442-supplementary.pdf
